# Supplementary material for: The Impact of Racism on Health: A Health Equity Training on Structural Racism for Military Residents and Fellows
Source: MedEdPORTAL. 2024 Sep 12;20:11443. doi: 10.15766/mep_2374-8265.11443 (PMC11390879; doi:10.15766/mep_2374-8265.11443)
Supplement: Supplementary file 1 — Impact of Racism on Health Module.pptxPre- & Posttest.docxFacilitator Guide.docx [file mep_2374-8265.11443-s001.zip]

Archive with 4 entries (4 files):
- A. Impact of Racism on Health Module.pptx
- C. Facilitator Guide.docx
- B. Pre- & Posttest.docx
- _Educational Summary Report_11443.pdf
